# Supplementary material for: Proteomic and Genomic Analyses of Antimony Resistant Leishmania infantum Mutant
Source: PLoS One. 2013 Nov 27;8(11):e81899. doi: 10.1371/journal.pone.0081899 (PMC3842243; doi:10.1371/journal.pone.0081899)
Supplement: Table S1 — Genes whose expression of the protein product was significantly modulated in L. infantum Sb2000.1 compared to L. infantum WT in the SILAC experiments were functionally characterized for their role in resistance by gene transfection experiments. (XLS) [file pone.0081899.s002.xls]

## Sheet: Feuil1
Table S1. Functional validation of genes coding for proteins differentially expressed in the SILAC experiment in the context of antimony resistance
Transfected genes	Putative protein name	L.inf wt	L.inf Sb2000.1	L.inf Sb2000.1REV
LinJ.06.1340	protoporphyrinogen oxidase-like protein		NP
LinJ.10.0400	FT1 folate/biopterin transporter, putative		NP
LinJ.10.0420	FT5 folate/biopterin transporter, putative		NP
LinJ.10.0500	GP63, leishmanolysin,metallo-peptidase, Clan MA(M), Family M8		NP
LinJ.14.0920	calpain-like cysteine peptidase, putative,cysteine peptidase, Clan CA, family C2, putative		NP
LinJ.20.1320	calpain-like cysteine peptidase, putative,calpain-like cysteine peptidase, Clan CA, family C2		NP
LinJ.23.0050	peroxidoxin,tryparedoxin peroxidase	NP		NP
LinJ.23.0290	MRPA (ABCC3) ABC-thiol transporter	R (IC50>2000µM)		R (IC50>2000µM)
LinJ.23.0720	kinesin, putative	NP		NP
LinJ.28.2430	glycosomal membrane protein, putative	NP		NP
LinJ.29.1600	hypothetical protein, conserved		NP
LinJ.30.2590	formate--tetrahydrofolate ligase	NP		NP
LinJ.30.2920	aldehyde dehydrogenase, putative	NP		NP
LinJ.35.1010	hypothetical protein, conserved		NP
LinJ.36.0020	histone H4	NP		NP
NP, no phenotype when tested for SbIII resistance. R, resistant to SbIII.
